# Supplementary material for: A Case of Submandibular Leiomyosarcoma, Mimicking an Abscess, in a Ball Python (Python regius)
Source: Vet Sci. 2021 Oct 11;8(10):224. doi: 10.3390/vetsci8100224 (PMC8539710; doi:10.3390/vetsci8100224)
Supplement: Supplementary file 1 [file vetsci-08-00224-s001.zip]

Archive with 1 entries (1 files):
- vetsci-1334387-supplementary.pdf
